# Supplementary material for: Spatial selectivity of ATase inhibition in mouse models of Charcot–Marie–Tooth disease
Source: Brain Commun. 2024 Jul 9;6(4):fcae232. doi: 10.1093/braincomms/fcae232 (PMC11258571; doi:10.1093/braincomms/fcae232)
Supplement: fcae232_Supplementary_Data [file fcae232_supplementary_data.zip]

Archive with 9 entries (9 files):
- Original Submission - Author's Response.pdf
- Original Submission - Decision Letter.pdf
- Original Submission.pdf
- Revision 1 - Author's Response.pdf
- Revision 1 - Decision Letter.pdf
- Revision 1.pdf
- Revision 2 - Decision Letter.pdf
- Supplementary_Data.xlsx
- Supplementary_material.pdf
