# Supplementary material for: Spatial selectivity of ATase inhibition in mouse models of Charcot–Marie–Tooth disease
Source: Brain Commun. 2024 Jul 9;6(4):fcae232. doi: 10.1093/braincomms/fcae232 (PMC11258571; doi:10.1093/braincomms/fcae232)
Supplement: fcae232_Supplementary_Data [file fcae232_supplementary_data.zip › Supplementary_Data.xlsx]

## Sheet: Sheet1
severity score	Weeks	Wild-type; Male													Wild-type: Female
	6	0	0	0	0	0	0	0	0	0	0	0			0	0	0	0	0	0	0	0	0
	8	0	0	0	0	0	0	0	0	0	0	1	0		0	0	0	0	0	0	0	0	0	0	1
	10	0	0	0	0	0	0	0	0	0					0	0	0	0	0	0	0	0	0	0	0
	12	0	0	0	0	0	0	0	0	0					0	0	0	0	0	0	0	0	0	0	0
	14	0	0	0	0	0	0	0	0						0	0	0	0	0	0	0	0	0	0	0
	16	0	0	0	0	0	0	0	0						0	0	0	0	1	0	0	0	0	0	0
	18	0	0	0	0	0	0	0							0	0	0	0	0
severity score	Weeks	(+/Tr-J): Male													(+/Tr-J): Female
	6	1	3	3	3	1	3	3	3	3	3	3			1	1	0	2	3	3	2	3	2	3	3	3	2	2	2	2	1	1	1	1
	8	3	3	3	1	3	3	3	3	3					3	2	2	3	3	2	2	3	2	2
	10	3	3	3	3	2	3	3							3	3	3	2	3	3	2
	12	3	3	3	3	1	3	3							2	3	2	2	3	3
	14	3	3	3	3	3	3	3							2	3	3	3	2	3
	16	3	3	3	2	3	2	3							2	3	3	3	3	3
	18	3	3	3	3	3									2	3	3	3	3
severity score	Weeks	Treated (+/Tr-J): Male													Treated (+/Tr-J): Female
	6	1	1	1	1	3	0	1	3	3	0	1	2		3	3	3	1	3	3	3	3	1	1	2	1
	8	1	1	1	2	1	1	1	2	0					0	1	1	1	1	1	1	3	1	3
	10	1	1	2	2	3	1	2	2	0					2	2	1	0	3	3	1	1	1	1
	12	0	0	2	2	0	0	0	2	2					2	0	0	0	0	2
	14	0	2	1	1	3	2	2	1	0					1	1	3	1	3	3
	16	1	3	2	2	3	2	2							2	1	2	2	1	3
	18	1	2	2	1	1	2								3	1	1	2	3
total distance	FEMALES	WT										Tr-J/+										Tr-J/+, cmpd9
	2 Months	3916.47	3386.15	2766.62	4655.32	4122.11	2919.19	4973.71	4197.31	702.42		295.78	2801.21	2996.95	894.67	1804.77	275.28	831.95	815.27	1172.85		3133.61	2867.52	3141.25	2761.69	3342.94		2856.47
	5 Months	5772.97	5432.67	4325.33	4491.14	5208.84	4592.11					2614.93	2571.05	4196.07	1878.09	1267.09	2178.07					3630.78	1385.92	3559.03	3500.85	3216.95	1711.85
	MALES	WT								Tr-J/+												Tr-J/+, cmpd9 chow
total distance	2 Months	4003.29	5724.23	4719.17	6193.71	4223.76	4253.44	3422.98		1383.16	1315.66	2412.68	822.32	1455.55	440.72	1296.03	236.57	1283.18	535.28	97.07		3348.34	2645.56	3613.89	2149.94	1349.36	2551.56	2515.04
	5 Months	5161.13	5636.67	7717.15	4234.59	4177.91	6092.97			3472.82	2745.39	1846.76	2081.75	1026.55	198.64	85.83						3168.48	2802.09	2759.22	3761.87	3821.69	2062.02	4321.34		2461.38
rears	FEMALES	WT										Tr-J/+										Tr-J/+, cmpd9 chow
	2 Months	57.6667	79.3333	45.3333	52.3333	73.6667	60.3333	61	41	10.3333		5	34.3333	26.6667	2.66667	12	4.66667	1.66667	2.66667	5		35.3333	31.6667	62.3333	39.3333	29.3333		24.6667
	5 Months	78.3333	66.3333	51.6667	53.6667	54.3333	38					14.6667	20.6667	30	20		26.3333					43.3333	6	28.6667	73.3333	43	42.3333
rears	MALES	WT								Tr-J/+												Tr-J/+, cmpd9 chow
	2 Months	94.6667	81.6667	69.6667	80.3333	96	77.6667	75.6667		11.3333	13.6667	24.3333	7.66667	5.33333	2		15	7.66667	1.33333			68.3333	31	38.6667	21.3333	7.33333	32.3333	39.6667
	5 Months	84.6667	43.3333	41	55	58	86.3333			19.6667		11	13	6.66667	5.66667	2						32	20.3333	41.6667	35.3333	56	8.66667	31.6667
grip	FEMALES	WT										Tr-J/+											Tr-J/+, cmpd9 chow
	2 Months	0.005211	0.005882	0.005175	0.005833	0.005455	0.005302	0.005165	0.005993	0.005106		0.004963	0.005659	0.004521	0.005167	0.004886	0.005481	0.004775	0.004152	0.004017	0.003086		0.005888	0.00489	0.005702	0.00326	0.004281	0.004089	0.003459
	5 Months	0.00566061	0.00548287	0.00539295	0.00451923	0.00453659	0.00519126					0.00425758	0.00466667	0.00463696	0.00508006	0.00453278	0.00509009						0.00393197	0.00388889	0.00460318	0.00505863	0.00447699	0.00510367
grip	MALES	WT								Tr-J/+												Tr-J/+, cmpd9 chow
	2 Months	0.006198	0.006045	0.005117	0.005513	0.005882	0.005061	0.006303		0.005581	0.00463	0.004163	0.003024	0.003333	0.003	0.003151	0.003495	0.002938	0.002981	0.003579		0.005276	0.00531	0.004906	0.007337	0.004951	0.00376	0.004694
	5 Months	0.00489209	0.00501672	0.00423299	0.00491166	0.00567727	0.00427184	0.00512821		0.00375479	0.00438406	0.00413072	0.00420233	0.00405941	0.00445454	0.00383191						0.00444444	0.00362649	0.00385013	0.00474868	0.00466937	0.00394969	0.00405623	0.0045034		0.0051166
time to reaction	FEMALES	WT										Tr-J/+											Tr-J/+, cmpd9 chow
	2 Months	10.4	8.4	10.6	11.3	6.6	10.6	7.5	10.7	7.9		7	9.1	10.7	6.9	11.6	9.5	8.4	4.6	7.8	6.1		9.1	7.4	7.4	6	5.9	4.7	5.3
	5 Months	8.3	15.9	6.4	9.3	8.8	7.8					9.4	9.5	11.5	10.5	6.5	6.2						9.8	6.8	9.8	6.1	5.8	11
time to reaction	MALES	WT								Tr-J/+												Tr-J/+, cmpd9 chow
	2 Months	7.7	9.1	7.4	8.6	6.6	10.2	11.4		9.3	8.9	9.3	11.2	10.3	9.2	9.2	11.8	9.8	12.4	7.7		7.8	8.1	6.8	8.4	8.1	8.6	7.2
	5 Months	9.9	8.8	5.9	9.8	9.2	11.2	6.5		11	8.5	11.9	9.8	7	7.1	12.7						11.4	11.6	5.2	6.9	6.9	8.7	7.3	6.7	10.9

## Sheet: Sheet2
				total distance						rears						severity score assesment
																3 months			5 months			10 months
				wt	C3	C3+c9	MPZ	MPZ+C9		wt	C3	C3+c9	MPZ	MPZ+C9		c3	c3+c9		c3	c3+c9		c3	c3+c9
				6257	5074	4721	3875	4215		87	67	76	22	33		3	2		4	4		7	6
				5267	4809	4532	3651	3684		71	59	71	21	26		3	2		4	4		6	6
				4625	4103	4287	3038	3569		56	53	62	19	21		2	2		4	3		6	5
				4290	4021	3721	2821	3021		53	47	57	17	19		2	2		3	3		5	4
				4231	3927	3674	2514	2780		51	45	51	13	19		1	1		3	3		4	4
				3898	3876	3287	2154	2574		49	41	48	8	13		1	1		2	2		4	4
				2980	3875	2903	1687	1984		32	37	45	6	11		1	1		2	2		3	3
				2789	2131	2453	1420	1638		23	23	33	5	6
				4292.12	3977	3697.25	2645	2933.12		52.75	46.5	55.375	13.875	18.5		1.85714	1.57143		3.14286	3		5	4.57143
				1064.31	817.333	745.074	820.594	817.747		18.8729	12.7181	13.2187	6.41166	8.03119		0.832993	0.494872		0.832993	0.755929		1.30931	1.04978
				time to react						force/gram
				wt	C3	C3+c9	MPZ	MPZ+C9		wt	C3	C3+c9	MPZ	MPZ+C9
				12.7	15.9	13.5	34.2	31.2		0.0072	0.0052	0.0057	0.0027	0.0037
				12.3	14.6	11.6	29.6	28.4		0.0069	0.0042	0.0051	0.0025	0.0036		3 months			5 months
				9.5	10.8	9.3	25.9	22		0.0063	0.0037	0.0042	0.0022	0.0028		mpz	mpz c9		mpz	mpz c9
				9.3	9.8	9.1	24.8	21.9		0.0058	0.0034	0.0038	0.0019	0.0023		9	8		9	9
				8.2	9.6	8.3	21	19.1		0.0054	0.0028	0.0037	0.0014	0.0022		9	7		9	8
				7.9	7.1	8.3	19.3	18.7		0.0051	0.0023	0.0027	0.0013	0.002		9	7		9	8
				5.2	6.4	7.2	17.2	15.8		0.0037	0.0019	0.0022	0.0012	0.0014		9	7		9	8
				5.1	5.3	5.9	13.7	15.3		0.0032	0.0015	0.0021	0.0011	0.0013		9	6		9	7
																9	6		9	7
				8.775	9.9375	9.15	23.2125	21.55		0.00545	0.003125	0.0036875	0.0017875	0.0024125		9	6
				2.64611	3.53975	2.25721	6.30584	5.32236		0.0013351	0.00116163	0.00122621	0.000584032	0.000844745
																																									6.71429			7.83333
																																									0.699854			0.687184
				wb
				pmp22 trj								Mpz ttrr
				sol vs insol		Signal		normalized	average			sol vs insol		Signal		normalized	average
				Solube	1	5960		1	3.35347			Solube	1	153000		1	1.29847
					2	23000		3.85906					2	237000		1.54902
					3	31000		5.20134					3	206000		1.34641
				insoluble	4	128000		21.4765	26.0626			insoluble	4	124000		0.810458	0.816993
					5	146000		24.4966					5	107000		0.699346
					6	192000		32.2148					6	144000		0.941176
				Colocalization with ER
				MPZ ttrr					PMP22 Tr-J
				89	51	64			744	211	608
				57	72	55			519	912	830
				46	75	45			959	62	335
				63	83	39			311	582	527
				35	68	98			616	645	862
				93	56	57			663	123	433
				158	103	76			512	61	907
				36	47	23			791	684	365
				20	5	79			841	191	862
				39	77	41			757	459	271
				29	23	42			613	947	397
				17	17	44			912	289	378
				58	29	8			286	156	217
				60	16	91			519	626	91
				14	54	78			698	660	474
				60	63	45			496	93	455
				97	67	61			269	259	914
				69	63	52			262	954	339
				71	152	89			60	441	240
				17	14	13			848	609	733
				19	72	63			658	142	413
				23	28	61			598	857	455
				46	82	94			941	889	888
				68	54	70			497	750	272
				96	6	21			105	446	110
				29	53	76			178	567	669
				12	31	46			866	355	189
				109	93	83			432	52	446
				82	68	76			69	185	824
				35	16	30			273	287	352
				84	44	89			282	714	697
				187	34	3			716	954	230
				23	30	168			317	101	851
				82	87	7			786	962	53
				12	84	94			648	934	138
				19	96	90			715	180	246
				5	92	51			85	815	595
				73	91	91			469	332	526
				27	26	86			734	848	477
				26	7	52			909	159	927
				73	17	51			539	172	85
				22	34	19			290	599	429
				26	76	27			288	855	889
				61	33	88			915	120	998
				97	17	20			706	85	218
				44	47	83			800	440	916
				13	13	89			737	301	208
				44	166	13			126	491	768
				67	33	7			437	565	277
				202	70	17			952	287	573
				103	65	2			855	406	715
				47	13	45			227	270	812
				16	85	52			846	224	860
				70	47	51			468	562	788
				86	32	83			952	596	352
				12	42	12			167	921	242
				38	95	65			674	390	425
				14	33	2			201	951	676
				83	58	5			954	248	946
				98	42	61			370	598	842
				35	52	85			985	376	795
				8	77	82			715	982	113
				85	15	72			832	912	744
				1	36	72			477	660	721
				28	46	36			886	180	171
				117	97	89			804	956	581
				10	40	60			785	736	776
				42	38	57			909	83	656
				82	37	41			284	254	966
				66	47	17			306	524	130
				35	95	6			597	780	588
				85	59	82			507	203	706
				73	98	6			685	496	566
				74	97	74			210	955	775
				57	25	13			478	414	633
				35	75	201			415	58	952
				83	17	13			207	273	258
				82	62	93			363	991	795
				23	60	278			586	248	328
				58	69	26			437	970	828
				24	11	76			658	262	250
				5	43	52			80	87	436
				51	73	27			819	321	189
				69	62	104			583	500	403
				75	32	139			647	88	217
				87	96	97			437	514	874
				70	55	44			496	947	550
				6	86	88			92	45	953
				26	70	37			327	809	429
				81	58	39			923	853	916
				3	109	75			364	316	416
				86	68	74			229	934	209
				43	62	10			172	523	768
				89	49	43			780	284	469
				45	134	34			278	770	855
				28	62	78			147	267	690
				82	100	19			196	689	454
				34	94	34			277	390	335
				76	67	92			856	927	756
				55	92	62			441	494	899

## Sheet: Sheet3
		Gratio TrJ
	wt													trj													trj
	2 Months						5 Months							2 Months						5 Months							2 Months						5 Months
	0.64	0.703	0.713	0.539	0.672		0.729	0.696	0.805	0.683	0.592			0.84	0.881	0.902	0.829	0.875		0.818	0.953	0.902	0.882	0.85			0.841	0.984	0.806	0.87	0.751		0.8	0.731	0.792	0.904	0.751
	0.733	0.746	0.725	0.809	0.738		0.775	0.637	0.683	0.744	0.712			0.79	0.884	0.797	0.892	0.863		0.797	0.908	0.875	0.759	0.523			0.779	0.784	0.927	0.841	0.779		0.931	0.8	0.879	0.903	0.668
	0.669	0.725	0.746	0.68	0.659		0.675	0.644	0.697	0.522	0.698			0.871	0.646	0.887	0.915	0.944		0.887	0.895	0.83	0.834	0.818			0.858	0.739	0.869	0.833	0.808		0.802	0.785	0.867	0.842	0.841
	0.688	0.743	0.73	0.699	0.653		0.697	0.704	0.719	0.688	0.684			0.686	0.714	0.783	0.643	0.981		0.905	0.8	0.81	0.868	0.767			0.642	0.806	0.834	0.705	0.848		0.815	0.604	0.786	0.813	0.787
	0.821	0.708	0.771	0.674	0.633		0.765	0.691	0.682	0.606	0.575			0.817	0.88	0.982	0.729	0.99		0.866	0.923	0.923	0.567	0.996			0.819	0.86	0.888	0.845	0.959		0.855	0.815	0.829	0.864	0.673
	0.706	0.693	0.694	0.654	0.615		0.711	0.616	0.842	0.725	0.753			0.814	0.742	0.773	0.733	0.61		0.876	0.822	0.77	0.815	0.658			0.945	0.819	0.796	0.763	0.879		0.927	0.827	0.755	0.936	0.859
	0.688	0.65	0.689	0.541	0.597		0.76	0.756	0.743	0.696	0.645			0.712	0.709	0.77	0.961	0.813		0.794	0.949	0.961	0.909	0.903			0.894	0.873	0.752	0.84	0.792		0.823	0.647	0.748	0.905	0.873
	0.695	0.726	0.699	0.709	0.688		0.644	0.626	0.718	0.744	0.655			1	0.887	0.599	0.808	0.808		0.874	0.846	0.898	0.617	0.871			0.838	0.84	0.93	0.742	0.908		0.865	0.89	0.836	0.899	0.778
	0.726	0.655	0.767	0.669	0.713		0.705	0.691	0.686	0.712	0.676			0.958	0.719	0.901	0.895	0.841		0.945	0.868	0.9	0.908	0.897			0.844	0.882	0.842	0.668	0.777		0.824	0.798	0.971	0.9	0.767
	0.789	0.738	0.724	0.709	0.736		0.641	0.64	0.729	0.427	0.703			0.994	0.903	0.855	0.769	0.886		0.89	0.73	0.872	0.787	0.913			0.877	0.823	0.792	0.756	0.887		0.877	0.868	0.792	0.808	0.864
	0.621	0.723	0.757	0.734	0.634		0.624	0.662	0.695	0.611	0.74			0.566	0.92	0.788	0.865	0.925		0.934	0.956	0.789	0.677	0.966			0.892	0.906	0.843	0.691	0.751		0.771	0.766	0.882	0.872	0.866
	0.718	0.707	0.741	0.644	0.697		0.54	0.64	0.806	0.716	0.744			0.928	0.876	0.74	0.512	0.89		0.828	0.937	0.921	0.811	0.868			0.685	0.922	0.685	0.672	0.908		0.767	0.807	0.867	0.634	0.802
	0.797	0.742	0.764	0.741	0.557		0.711	0.766	0.683	0.736	0.426			0.869	0.694	0.881	0.885	0.75		0.895	0.727	0.754	0.92	0.817			0.767	0.854	0.808	0.697	0.801		0.772	0.687	0.757	0.636	0.821
	0.612	0.726	0.713	0.73	0.735		0.826	0.718	0.591	0.755	0.703			0.71	0.712	0.584	0.859	0.915		0.982	0.919	0.861	0.891	0.879			0.838	0.777	0.793	0.818	0.84		0.83	0.769	0.907	0.897	0.757
	0.728	0.706	0.756	0.686	0.744		0.617	0.645	0.908	0.759	0.805			0.854	0.858	0.874	0.938	0.894		0.835	0.882	0.904	0.883	0.938			0.893	0.905	0.652	0.876	0.852		0.819	0.771	0.905	0.833	0.834
	0.763	0.748	0.718	0.63	0.677		0.691	0.719	0.773	0.702	0.642			0.979	0.728	0.992	0.978	0.843		0.901	0.802	0.845	0.797	0.892			0.852	0.912	0.857	0.898	0.781		0.899	0.706	0.775	0.638	0.447
	0.664	0.745	0.747	0.594	0.642		0.666	0.709	0.746	0.657	0.694			0.865	0.607	0.819	0.796	0.843		0.831	0.842	0.903	0.796	0.852			0.875	0.853	0.779	0.851	0.928		0.695	0.935	0.711	0.781	0.854
	0.732	0.772	0.733	0.686	0.751		0.675	0.697	0.729	0.664	0.79			0.834	0.881	0.524	0.967	0.838		0.905	0.957	0.648	0.886	0.93			0.837	0.901	0.933	0.623	0.813		0.807	0.807	0.843	0.891	0.684
	0.733	0.679	0.795	0.628	0.652		0.657	0.658	0.546	0.738	0.66			0.856	0.668	0.928	0.913	0.876		0.7	0.857	0.907	0.718	0.894			0.78	0.894	0.811	0.681	0.799		0.821	0.916	0.658	0.936	0.898
	0.69	0.792	0.692	0.665	0.646		0.692	0.762	0.495	0.771	0.733			0.984	0.837	0.897	0.881	0.847		0.624	0.787	0.919	0.839	0.995			0.87	0.885	0.784	0.694	0.89		0.765	0.873	0.712	0.665	0.783
	0.711	0.778	0.681	0.646	0.822		0.667	0.667	0.703	0.732	0.721			0.841	0.89	0.787	0.875	0.969		0.786	0.965	0.829	0.94	0.857			0.876	0.872	0.714	0.708	0.908		0.657	0.664	0.575	0.772	0.814
	0.644	0.685	0.629	0.666	0.628		0.642	0.68	0.604	0.649	0.588			0.62	0.93	0.861	0.974	0.922		0.748	0.98	0.892	0.833	0.752			0.78	0.67	0.874	0.625	0.935		0.622	0.835	0.646	0.768	0.83
	0.638	0.625	0.673	0.65	0.669		0.631	0.67	0.52	0.613	0.699			0.689	0.824	0.636	0.97	0.888		0.912	0.811	0.769	0.936	0.868			0.68	0.691	0.633	0.538	0.915		0.641	0.679	0.838	0.6	0.823
	0.792	0.632	0.668	0.609	0.773		0.696	0.666	0.66	0.73	0.713			0.901	0.81	0.564	0.852	0.774		0.87	0.952	0.933	0.904				0.736	0.745	0.764	0.757	0.719		0.491	0.647	0.855	0.868	0.896
	0.636	0.731	0.674	0.672	0.616		0.715	0.689	0.753	0.512				0.925	0.882	0.888	0.891	0.771		0.826	0.772	0.841	0.91				0.815	0.964	0.92	0.776	0.835		0.882	0.701	0.722	0.654	0.753
	0.696	0.723	0.639	0.621	0.696		0.653	0.719	0.656	0.695				0.991	0.996	0.643	0.827	0.912		0.713		0.84	0.874				0.78	0.939	0.733	0.713	0.843		0.83	0.85	0.819	0.884	0.776
	0.714	0.774	0.687	0.674	0.684		0.634	0.665	0.336	0.642				0.76	0.929	0.91	0.983	0.885		0.781		0.837	0.902				0.84	0.857	0.527	0.857	0.836		0.795	0.733	0.818	0.786	0.891
	0.596	0.63	0.657	0.722	0.621		0.669	0.619	0.644	0.752				0.934	0.821	0.996	0.824	0.927		0.818			0.911				0.73	0.799	0.716	0.79	0.602		0.873	0.87	0.592	0.755	0.964
	0.638	0.668	0.694	0.731	0.637		0.678	0.764	0.707					0.843	0.727	0.838	0.849	0.854		0.771							0.759	0.816	0.627	0.484	0.772		0.884	0.792	0.853	0.907	0.76
	0.672	0.827	0.668	0.689	0.664		0.745	0.734	0.722					0.917	0.843	0.771	0.997	0.753									0.663	0.951	0.811	0.666	0.771		0.816	0.648	0.666	0.879	0.681
	0.63	0.654	0.737	0.723	0.751		0.643	0.685	0.691					0.914	0.847	0.82	0.816	0.749									0.782	0.793	0.821	0.667	0.767		0.552		0.746	0.836	0.796
	0.44	0.695	0.696	0.678	0.756			0.646	0.711					0.918	0.754	0.802	0.952	0.816									0.826	0.925	0.768	0.621	0.789		0.824		0.857	0.792	0.901
	0.744	0.665	0.539	0.714	0.638			0.726	0.726					0.817	0.914	0.694	0.862	0.918									0.883	0.861	0.634	0.569	0.952		0.886		0.808	0.807	0.551
	0.704	0.657	0.759	0.759	0.634			0.659	0.634					0.796	0.756	0.8	0.786	0.806									0.849	0.929	0.783	0.707	0.914		0.87		0.757	0.645	0.785
	0.646	0.633	0.754	0.643	0.676			0.572	0.704						0.644	0.697	0.783	0.786									0.903	0.91	0.71	0.834	0.95		0.338		0.789	0.841	0.779
	0.734	0.689	0.726	0.733	0.614			0.752	0.672						0.828	0.723	0.985	0.829									0.718	0.797	0.811	0.672	0.875		0.726			0.744	0.89
	0.602	0.719	0.712		0.707				0.722						0.8	0.822	0.588	0.935									0.853	0.828	0.794	0.766	0.871						0.775
	0.657	0.625	0.75		0.647				0.704						0.877		0.86	0.779									0.888	0.92	0.767	0.788	0.769						0.72
	0.683	0.767	0.735		0.651				0.696						0.823		0.913	0.902									0.827	0.872		0.902	0.873						0.804
	0.722	0.685	0.722		0.647				0.73						0.806		0.794	0.89									0.819	0.856		0.754	0.851						0.736
	0.675	0.686	0.667		0.691				0.715						0.794		0.625	0.924									0.936	0.841		0.768	0.688						0.909
	0.556	0.879	0.632		0.696										0.884		0.971	0.849									0.693	0.885		0.848	0.81						0.895
	0.679	0.706			0.637										0.925		0.865	0.809									0.696	0.789		0.791	0.681						0.764
	0.581	0.752			0.588												0.71	0.939									0.835	0.828		0.893	0.887
	0.594	0.675			0.768												0.886	0.81									0.837	0.919		0.81
	0.628	0.697			0.691												0.861										0.89	0.901		0.868
	0.625	0.672			0.632												0.864										0.761	0.801		0.839
	0.781	0.583			0.682												0.665											0.875		0.82
	0.75	0.687			0.579												0.867											0.648		0.837
	0.649				0.562												0.805											0.779		0.855
	0.767				0.59																							0.815
	0.684				0.56
	0.703				0.668
					0.667
					0.542
					0.676
					0.527
					0.763
					0.602
					0.696

## Sheet: Sheet4
Gratio
	MPZttrr									MPZttrr + C9
	0.747981	0.776458	0.737808	0.781757	0.840134					0.845421	0.750216	0.7404	0.830302	0.726279
	0.813909	0.843926	0.771864	0.735521	0.682863					0.788088	0.899344	0.780324	0.778558	0.713388
	0.818625	0.673496	0.800428	0.756489	0.737915					0.844501	0.733898	0.709649	0.73002	0.796356
	0.829587	0.791319	0.762668	0.819126	0.811601					0.758644	0.743872	0.704256	0.779165	0.744751
	0.753947	0.697346	0.826627	0.800443	0.779905					0.722582	0.706102	0.709415	0.771038	0.628108
	0.869365	0.712249	0.711032	0.758482	0.673999					0.74535	0.0760518	0.624652	0.805088	0.815175
	0.781737	0.762567	0.764692	0.689394	0.682065					0.795942	0.84969	0.733344	0.763071	0.772939
	0.829965	0.818629	0.850735	0.73464	0.673571					0.690349	0.738816	0.786305	0.695324	0.693667
	0.720301	0.70302	0.697107	0.760279	0.768396					0.757367	0.65514	0.665868	0.717858	0.623221
	0.797855	0.683308	0.834511	0.705878	0.721535					0.860535	0.810151	0.685204	0.683647	0.721591
	0.0453473	0.0602409	0.0520623	0.0400556	0.0607446					0.0565106	0.761722	0.0493984	0.0474867	0.063916
	0.80147	0.776458	0.737761	0.767498	0.737808					0.719387	0.660524	0.830548	0.844701	0.716435
	0.79709	0.843926	0.794242	0.713829	0.771864					0.791386	0.741053	0.717399	0.761713	0.857729
	0.832877	0.673496	0.792484	0.751665	0.800428					0.74077	0.789682	0.823101	0.85637	0.816712
	0.685681	0.791319	0.882222	0.884366	0.762668					0.677934	0.0681092	0.806113	0.766357	0.792081
	0.758958	0.697346	0.778574	0.804755	0.826627					0.827054	0.741382	0.762646	0.776505	0.779835
	0.8187	0.712249	0.831674	0.85289	0.711032					0.864107	0.797016	0.696884	0.849081	0.82914
	0.852833	0.762567	0.685695	0.862502	0.764692					0.792596	0.876822	0.848183	0.897502	0.72812
	0.7474	0.818629	0.734761	0.841729	0.850735					0.808857	0.859046	0.665944	0.709946	0.707899
	0.779466	0.70302	0.833529	0.732193	0.697107					0.726398	0.765293	0.702584	0.772679	0.765231
	0.845058	0.683308	0.727769	0.834385	0.834511					0.595196	0.802315	0.717927	0.849095	0.716553
	0.0511608	0.0602409	0.0594397	0.785105	0.0520623					0.0792292	0.841891	0.0654028	0.0585025	0.05303
	0.871674	0.840327	0.769514	0.745866	0.85758					0.778149	0.703942	0.835819	0.655905	0.836992
	0.737501	0.661064	0.754408	0.740458	0.813479					0.795781	0.672386	0.876072	0.716388	0.865745
	0.696135	0.852569	0.835449	0.0551295	0.857626					0.855582	0.537458	0.881451	0.73015	0.84731
	0.69846	0.752709	0.79325	0.804771	0.788622					0.79089	0.102221	0.848727	0.771067	0.806934
	0.682213	0.736788	0.813545	0.840784	0.80863					0.815759	0.0480013	0.81074	0.810556	0.857562
	0.814996	0.815589	0.774346	0.773909	0.89289					0.871339	0.831825	0.82622	0.834045	0.727332
	0.750767	0.830675	0.834405	0.828923	0.75801					0.815101	0.82045	0.738928	0.786	0.705402
	0.0586258	0.795559	0.81251	0.877316	0.796532					0.0343656	0.810514	0.86406	0.879652	0.77364
	0.685481	0.737453	0.754819	0.0387971	0.747283					0.84391	0.832866	0.814046	0.864072	0.768786
	0.689825	0.757644	0.762175	0.833735	0.823918					0.796545	0.803431	0.849115	0.790115	0.736452
	0.727627	0.0596393	0.0317114	0.813278	0.0455663					0.938681	0.76107	0.828738	0.0690076	0.0583877
	0.685299	0.88334	0.840672	0.880775	0.779242					0.766041	0.691957	0.858078	0.84616	0.840718
	0.737574	0.729914	0.779996	0.766222	0.80943					0.86248	0.863512	0.0209154	0.754527	0.721336
	0.687813	0.864919	0.703743	0.897225	0.0445343					0.770955	0.802798	0.832456	0.824967	0.848034
	0.855161	0.818252	0.703744	0.815236	0.77779					0.797349	0.821039	0.884305	0.802822	0.78781
	0.844956	0.80823	0.49136	0.88467	0.759331					0.84285	0.0473178	0.813795	0.757843	0.71635
	0.828603	0.855368	0.825935	0.845836	0.8145					0.0572358	0.0480144	0.839023	0.730124	0.0629057
	0.811499	0.714615	0.759773	0.816211	0.863667					0.756342	0.780588	0.826556	0.834979	0.737808
	0.0716767	0.855407	0.810148	0.845388	0.845483					0.700812	0.880856	0.78823	0.802803	0.771864
	0.837142	0.843056	0.728473	0.865426	0.780445					0.914602	0.811867	0.802513	0.768877	0.800428
	0.74	0.754898	0.737992	0.842348	0.833677					0.794291	0.775329	0.0309162	0.74824	0.762668
	0.732778	0.0597668	0.0994349	0.746866	0.881576					0.829664	0.821817	0.849425	0.0404329	0.826627
	0.859791	0.832213	0.770782	0.814733	0.844884					0.7195	0.808346	0.798095	0.814176	0.711032
	0.728361	0.831919	0.803326	0.81651	0.810882					0.706372	0.706368	0.78388	0.72866	0.764692
	0.84523	0.839884	0.86249	0.833991	0.0398323					0.808329	0.809835	0.742697	0.773654	0.850735
	0.71332	0.793928	0.844669	0.842351	0.0461741					0.769459	0.854291	0.806153	0.82132	0.697107
	0.67205	0.774325	0.740986	0.718955	0.771938					0.632054	0.838774	0.845772	0.759667	0.834511
	0.795481	0.800868	0.724571		0.866974					0.0793446		0.821903	0.861008	0.0520623
	0.690532	0.837014	0.850915		0.779811					0.786071		0.799675	0.807471
	0.0677353	0.849256	0.766639		0.856966					0.822272		0.861822	0.801409
	0.737808	0.710201	0.0527582		0.839961					0.815163		0.678557	0.802962
	0.771864	0.715714	0.841105		0.772135					0.722163		0.0549329	0.793925
	0.800428	0.0508667	0.845165		0.738717					0.708255		0.839232	0.0361531
	0.762668	0.776956	0.846154		0.710182					0.792153		0.857362	0.767321
	0.826627	0.807338	0.831602		0.829999					0.833892		0.757027	0.825424
	0.711032	0.791749	0.800912		0.812351					0.0492405		0.772748	0.7046
	0.764692	0.782728	0.90744		0.0517799							0.843468	0.78656
	0.850735	0.834416	0.0347493									0.0456422	0.855579
	0.697107	0.937639											0.71626
	0.834511	0.839006											0.699707
	0.0520623	0.809538											0.0613904
	0.757527	0.778883											0.716435
	0.751874	0.751122											0.857729
	0.832844	0.0519949											0.816712
	0.788478	0.815148											0.792081
	0.774422	0.717595											0.779835
	0.0323506	0.84575											0.82914
		0.773407											0.72812
		0.815605											0.707899
		0.0496303											0.765231
		0.771938											0.716553
		0.866974											0.05303
		0.779811
		0.856966
		0.839961
		0.772135
		0.738717
		0.710182
		0.829999
		0.812351
		0.0517799

## Sheet: Sheet5
G-ratio
	C3-PMP22						C3-PMP22 + C9
	0.609593	0.651196	0.741041	0.721768	0.502019		0.620572	0.572	0.688722	0.716689	0.648267
	0.584764	0.323587	0.646355	0.793483	0.595298		0.624397	0.7	0.650651	0.590832	0.681636
	0.518201	0.688096	0.683407	0.664581	0.691347		0.645749	0.642	0.554872	0.67201	0.687605
	0.706802	0.599776	0.689918	0.636499	0.64036		0.708761	0.623	0.671024	0.676091	0.653592
	0.646659	0.625512	0.699196	0.485402	0.699306		0.621952	0.663	0.767238	0.769137	0.668395
	0.587379	0.602527	0.665902	0.650499	0.55646		0.66688	0.693	0.579108	0.655814	0.674548
	0.669469	0.607099	0.675021	0.607549	0.734806		0.449802	0.613	0.740013	0.653041	0.754926
	0.626271	0.613803	0.663921	0.615076	0.72377		0.707487	0.635	0.742049	0.775841	0.658216
	0.668979	0.742846	0.640157	0.732659	0.751228		0.668745	0.609	0.631116	0.719643	0.496
	0.651569	0.669675	0.700805	0.654673	0.744354		0.683454	0.726	0.603018	0.788442	0.482
	0.6571	0.626739	0.672949	0.599144	0.633702		0.645963	0.587	0.547637	0.693408	0.729
	0.620385	0.660085	0.669314	0.676992	0.550416		0.728996	0.725	0.786997	0.756507	0.677
	0.72995	0.750911	0.601009	0.515747	0.736442		0.65691	0.668	0.610846	0.74919	0.559
	0.710787	0.634935	0.637931	0.766665	0.685488		0.742803	0.715	0.663393	0.394448	0.724
	0.549118	0.722562	0.701387	0.660646	0.718953		0.431317	0.612	0.735852	0.669116	0.687
	0.75457	0.643605	0.602672	0.751024	0.638047		0.689169	0.658	0.695821	0.745378	0.747
	0.674876	0.70605	0.692048	0.661685	0.613388		0.68165	0.511	0.764993	0.491921	0.678
	0.68841	0.66349	0.694033	0.609729	0.693477		0.706231	0.529	0.686796	0.671404	0.436
	0.753033	0.57521	0.671245	0.700606	0.755664		0.675615	0.678	0.697232	0.621687	0.695
	0.588098	0.678198	0.712548	0.606466	0.669245		0.580614	0.698	0.733493	0.710124	0.669
							0.686135	0.729	0.697335	0.472323	0.593
							0.624674	0.635	0.612902	0.694477	0.727
							0.74378	0.646	0.694612	0.59349	0.611
							0.70597	0.532	0.704103	0.619653	0.633
							0.711663	0.655	0.720413	0.696358	0.571
							0.608772	0.582	0.658607	0.559392	0.536
							0.73037	0.591	0.758276	0.613813	0.629
							0.667	0.59	0.694894	0.405	0.554
							0.713	0.651	0.732724	0.463	0.498
							0.653	0.645	0.679715	0.717	0.613
							0.717		0.717664	0.498	0.664
							0.622		0.727201	0.582	0.648
							0.658		0.693648	0.709	0.662
							0.607		0.669872	0.732	0.635
							0.524		0.723834	0.657	0.713
							0.662		0.721131	0.652	0.709
									0.677226	0.701	0.672
									0.66278	0.458	0.742
									0.669	0.741	0.703
									0.721	0.737	0.664
									0.704	0.601	0.67
										0.665	0.671
											0.703
											0.672
											0.587
											0.735
											0.67
											0.709
											0.609
											0.697
											0.7
